# Supplementary material for: Implementation of Nutrition Labels at the 2022 European Athletics Championships: An Observational Study of the Use and Perceptions of Athletes and Athlete Support Personnel
Source: Nutrients. 2024 Dec 19;16(24):4375. doi: 10.3390/nu16244375 (PMC11677057; doi:10.3390/nu16244375)
Supplement: Supplementary file 1 [file nutrients-16-04375-s001.zip]

Archive with 1 entries (1 files):
- nutrients-3356537-supplementary.pdf
